# Supplementary material for: Evolution and Functional Dynamics of the BAG Gene Family in Passion Fruit (Passiflora edulis)
Source: Plants (Basel). 2025 Sep 17;14(18):2887. doi: 10.3390/plants14182887 (PMC12473569; doi:10.3390/plants14182887)
Supplement: Supplementary file 1 [file plants-14-02887-s001.zip]

Archive with 1 entries (1 files):
- plants-3754555-supplementary.pdf
